# Supplementary material for: Molecular Detection of Tetracycline-Resistant Genes in Multi-Drug-Resistant Escherichia coli Isolated from Broiler Meat in Bangladesh
Source: Antibiotics (Basel). 2023 Feb 20;12(2):418. doi: 10.3390/antibiotics12020418 (PMC9952414; doi:10.3390/antibiotics12020418)
Supplement: Supplementary file 1 [file antibiotics-12-00418-s001.zip › Table S1.xlsx]

## Sheet: CS Test Reading
SL. No.	Sample_Id	Source_re	Sample type	Source	Latitude	Longitude	Culture Positive	PCR Positive	CL	CT	CIP	DO	CN	SXT	AMP	TE
1	KM1	SM	Muscle	SS1-KM	22.3616	91.812	yes	yes	17	13	29	11	17	R	18	11
2	KM2	SM	Muscle	SS1-KM	22.3616	91.812	yes	yes	18	14	13	14	17	R	R	R
3	KM3	SM	Muscle	SS1-KM	22.3616	91.812	yes	yes	19	15	R	11	18	R	R	R
4	KM4	SM	Muscle	SS1-KM	22.3616	91.812	no	no
5	KM5	SM	Muscle	SS1-KM	22.3616	91.812	yes	yes	18	13	R	R	R	R	R	R
6	KM6	SM	Muscle	SS1-KM	22.3616	91.812	no	no
7	KM7	SM	Muscle	SS1-KM	22.3616	91.812	yes	yes	20	14	31	16	19	R	21	10
8	KM8	SM	Muscle	SS1-KM	22.3616	91.812	yes	yes	R	R	R	10	R	R	R	R
9	KM9	SM	Muscle	SS1-KM	22.3616	91.812	no	no
10	KM10	SM	Muscle	SS1-KM	22.3616	91.812	no	no
11	KM11	SM	Muscle	SS1-KM	22.3616	91.812	yes	yes	R	14	24	13	18	22	15	10
12	KM12	SM	Muscle	SS1-KM	22.3616	91.812	yes	yes	12	13	32	23	17	26	17	25
13	KM13	SM	Muscle	SS1-KM	22.3616	91.812	no	no
14	KM14	SM	Muscle	SS1-KM	22.3616	91.812	no	no
15	KM15	SM	Muscle	SS1-KM	22.3616	91.812	no	no
16	KM16	SM	Muscle	SS1-KM	22.3616	91.812	yes	yes	R	15	23	13	18	29	R	10
17	KM17	SM	Muscle	SS1-KM	22.3616	91.812	yes	yes	21	14	R	10	15	R	R	R
18	KM18	SM	Muscle	SS1-KM	22.3616	91.812	no	no
19	KM19	SM	Muscle	SS1-KM	22.3616	91.812	yes	yes	15	13	R	R	R	R	R	R
20	KM20	SM	Muscle	SS1-KM	22.3616	91.812	yes	yes	18	14	R	18	R	22	17	13
21	KM21	SM	Muscle	SS1-KM	22.3616	91.812	yes	yes	R	14	10	13	R	R	R	R
22	KM22	SM	Muscle	SS1-KM	22.3616	91.812	no	no
23	KM23	SM	Muscle	SS1-KM	22.3616	91.812	yes	yes	14	13	R	9	R	R	R	R
24	KM24	SM	Muscle	SS1-KM	22.3616	91.812	yes	yes	15	14	R	10	17	R	R	R
25	KM25	SM	Muscle	SS1-KM	22.3616	91.812	yes	yes	13	13	18	10	15	R	R	R
26	KL1	SM	Liver	SS1-KM	22.3616	91.812	yes	yes	17	13	29	11	17	R	18	R
27	KL2	SM	Liver	SS1-KM	22.3616	91.812	yes	yes	18	14	31	16	13	R	R	11
28	KL3	SM	Liver	SS1-KM	22.3616	91.812	yes	yes	18	14	16	17	18	R	R	12
29	KL4	SM	Liver	SS1-KM	22.3616	91.812	no	no
30	KL5	SM	Liver	SS1-KM	22.3616	91.812	yes	yes	23	15	10	12	R	R	R	R
31	KL6	SM	Liver	SS1-KM	22.3616	91.812	yes	yes	20	13	23	12	17	R	20	R
32	KL7	SM	Liver	SS1-KM	22.3616	91.812	no	no
33	KL8	SM	Liver	SS1-KM	22.3616	91.812	yes	yes	19	14	10	10	16	R	17	R
34	KL9	SM	Liver	SS1-KM	22.3616	91.812	yes	yes	19	14	11	13	R	R	R	R
35	KL10	SM	Liver	SS1-KM	22.3616	91.812	yes	yes	19	14	27	R	18	R	R	R
36	KL11	SM	Liver	SS1-KM	22.3616	91.812	no	no
37	KL12	SM	Liver	SS1-KM	22.3616	91.812	yes	yes	16	13	R	9	16	R	R	R
38	KL13	SM	Liver	SS1-KM	22.3616	91.812	no	no
39	KL14	SM	Liver	SS1-KM	22.3616	91.812	yes	yes	19	13	R	13	16	R	R	R
40	KL15	SM	Liver	SS1-KM	22.3616	91.812	no	no
41	KL16	SM	Liver	SS1-KM	22.3616	91.812	no	no
42	KL17	SM	Liver	SS1-KM	22.3616	91.812	yes	yes	R	14	23	14	17	22	R	10
43	KL18	SM	Liver	SS1-KM	22.3616	91.812	no	no
44	KL19	SM	Liver	SS1-KM	22.3616	91.812	yes	yes	R	15	25	12	19	28	R	14
45	KL20	SM	Liver	SS1-KM	22.3616	91.812	no	no
46	KL21	SM	Liver	SS1-KM	22.3616	91.812	no	no
47	KL22	SM	Liver	SS1-KM	22.3616	91.812	yes	yes	17	13	R	10	15	R	R	R
48	KL23	SM	Liver	SS1-KM	22.3616	91.812	yes	yes	R	R	18	20	15	R	R	20
49	KL24	SM	Liver	SS1-KM	22.3616	91.812	yes	yes	17	12	10	9	R	R	R	R
50	KL25	SM	Liver	SS1-KM	22.3616	91.812	yes	yes	20	14	22	11	17	R	R	R
51	SM1	SM	Muscle	SS2-SB	22.3493	91.8252	no	no
52	SM2	SM	Muscle	SS2-SB	22.3493	91.8252	yes	yes	18	10	11	11	16	R	R	R
53	SM3	SM	Muscle	SS2-SB	22.3493	91.8252	yes	yes	22	13	21	14	16	R	21	10
54	SM4	SM	Muscle	SS2-SB	22.3493	91.8252	yes	yes	18	12	20	11	17	R	R	R
55	SM5	SM	Muscle	SS2-SB	22.3493	91.8252	no	no
56	SM6	SM	Muscle	SS2-SB	22.3493	91.8252	no	no
57	SM7	SM	Muscle	SS2-SB	22.3493	91.8252	yes	yes	16	R	18	12	15	16	R	12
58	SM8	SM	Muscle	SS2-SB	22.3493	91.8252	yes	yes	18	12	14	11	17	R	R	R
59	SM9	SM	Muscle	SS2-SB	22.3493	91.8252	no	no
60	SM10	SM	Muscle	SS2-SB	22.3493	91.8252	no	no
61	SM11	SM	Muscle	SS2-SB	22.3493	91.8252	no	no
62	SM12	SM	Muscle	SS2-SB	22.3493	91.8252	no	no
63	SM13	SM	Muscle	SS2-SB	22.3493	91.8252	no	no
64	SM14	SM	Muscle	SS2-SB	22.3493	91.8252	no	no
65	SM15	SM	Muscle	SS2-SB	22.3493	91.8252	yes	yes	17	R	16	17	R	18	16	8
66	SM16	SM	Muscle	SS2-SB	22.3493	91.8252	yes	yes	19	13	21	14	17	R	R	11
67	SM17	SM	Muscle	SS2-SB	22.3493	91.8252	no	no
68	SM18	SM	Muscle	SS2-SB	22.3493	91.8252	no	no
69	SM19	SM	Muscle	SS2-SB	22.3493	91.8252	no	no
70	SM20	SM	Muscle	SS2-SB	22.3493	91.8252	no	no
71	SM21	SM	Muscle	SS2-SB	22.3493	91.8252	yes	yes	15	13	23	17	11	19	13	21
72	SM22	SM	Muscle	SS2-SB	22.3493	91.8252	yes	yes	R	13	18	10	15	R	14	R
73	SM23	SM	Muscle	SS2-SB	22.3493	91.8252	no	no
74	SM24	SM	Muscle	SS2-SB	22.3493	91.8252	yes	yes	R	13	21	14	15	R	17	10
75	SM25	SM	Muscle	SS2-SB	22.3493	91.8252	yes	yes	16	13	13	9	R	R	R	R
76	SL1	SM	Liver	SS2-SB	22.3493	91.8252	no	no
77	SL2	SM	Liver	SS2-SB	22.3493	91.8252	yes	yes	17	13	22	13	16	R	18	R
78	SL3	SM	Liver	SS2-SB	22.3493	91.8252	no	no
79	SL4	SM	Liver	SS2-SB	22.3493	91.8252	yes	yes	16	13	23	22	15	R	17	24
80	SL5	SM	Liver	SS2-SB	22.3493	91.8252	no	no
81	SL6	SM	Liver	SS2-SB	22.3493	91.8252	no	no
82	SL7	SM	Liver	SS2-SB	22.3493	91.8252	yes	yes	21	13	10	9	R	R	R	R
83	SL8	SM	Liver	SS2-SB	22.3493	91.8252	no	no
84	SL9	SM	Liver	SS2-SB	22.3493	91.8252	no	no
85	SL10	SM	Liver	SS2-SB	22.3493	91.8252	yes	yes	R	14	23	19	16	R	17	19
86	SL11	SM	Liver	SS2-SB	22.3493	91.8252	no	no
87	SL12	SM	Liver	SS2-SB	22.3493	91.8252	no	no
88	SL13	SM	Liver	SS2-SB	22.3493	91.8252	yes	yes	17	13	R	R	11	R	R	R
89	SL14	SM	Liver	SS2-SB	22.3493	91.8252	yes	yes	R	12	21	12	15	R	R	R
90	SL15	SM	Liver	SS2-SB	22.3493	91.8252	no	no
91	SL16	SM	Liver	SS2-SB	22.3493	91.8252	no	no
92	SL17	SM	Liver	SS2-SB	22.3493	91.8252	yes	yes	16	13	22	12	15	R	R	R
93	SL18	SM	Liver	SS2-SB	22.3493	91.8252	yes	yes	16	11	20	13	15	R	R	16
94	SL19	SM	Liver	SS2-SB	22.3493	91.8252	no	no
95	SL20	SM	Liver	SS2-SB	22.3493	91.8252	no	no
96	SL21	SM	Liver	SS2-SB	22.3493	91.8252	yes	yes	13	11	R	R	15	R	R	R
97	SL22	SM	Liver	SS2-SB	22.3493	91.8252	yes	yes	R	15	19	12	13	R	17	R
98	SL23	SM	Liver	SS2-SB	22.3493	91.8252	yes	yes	R	R	16	18	R	R	14	R
99	SL24	SM	Liver	SS2-SB	22.3493	91.8252	yes	yes	12	14	R	R	12	R	R	9
100	SL25	SM	Liver	SS2-SB	22.3493	91.8252	no	no
101	AM1	SM	Muscle	SS3-AG	22.3617	91.8271	no	no
102	AM2	SM	Muscle	SS3-AG	22.3617	91.8271	no	no
103	AM3	SM	Muscle	SS3-AG	22.3617	91.8271	no	no
104	AM4	SM	Muscle	SS3-AG	22.3617	91.8271	no	no
105	AM5	SM	Muscle	SS3-AG	22.3617	91.8271	no	no
106	AM6	SM	Muscle	SS3-AG	22.3617	91.8271	yes	yes	R	14	22	21	16	25	R	24
107	AM7	SM	Muscle	SS3-AG	22.3617	91.8271	yes	yes	R	14	21	17	17	21	R	15
108	AM8	SM	Muscle	SS3-AG	22.3617	91.8271	no	no
109	AM9	SM	Muscle	SS3-AG	22.3617	91.8271	no	no
110	AM10	SM	Muscle	SS3-AG	22.3617	91.8271	yes	yes	17	13	9	9	16	R	R	R
111	AM11	SM	Muscle	SS3-AG	22.3617	91.8271	yes	yes	17	14	R	13	R	R	R	R
112	AM12	SM	Muscle	SS3-AG	22.3617	91.8271	yes	yes	19	13	R	12	15	R	R	R
113	AM13	SM	Muscle	SS3-AG	22.3617	91.8271	no	no
114	AM14	SM	Muscle	SS3-AG	22.3617	91.8271	no	no
115	AM15	SM	Muscle	SS3-AG	22.3617	91.8271	no	no
116	AM16	SM	Muscle	SS3-AG	22.3617	91.8271	no	no
117	AM17	SM	Muscle	SS3-AG	22.3617	91.8271	no	no
118	AM18	SM	Muscle	SS3-AG	22.3617	91.8271	yes	yes	R	17	20	10	17	R	17	R
119	AM19	SM	Muscle	SS3-AG	22.3617	91.8271	no	no
120	AM20	SM	Muscle	SS3-AG	22.3617	91.8271	no	no
121	AM21	SM	Muscle	SS3-AG	22.3617	91.8271	no	no
122	AM22	SM	Muscle	SS3-AG	22.3617	91.8271	no	no
123	AM23	SM	Muscle	SS3-AG	22.3617	91.8271	yes	yes	17	12	17	10	15	R	R	R
124	AM24	SM	Muscle	SS3-AG	22.3617	91.8271	no	no
125	AM25	SM	Muscle	SS3-AG	22.3617	91.8271	no	no
126	AL1	SM	Liver	SS3-AG	22.3617	91.8271	no	no
127	AL2	SM	Liver	SS3-AG	22.3617	91.8271	yes	yes	20	14	22	14	16	R	R	11
128	AL3	SM	Liver	SS3-AG	22.3617	91.8271	yes	yes	R	14	R	9	17	R	R	R
129	AL4	SM	Liver	SS3-AG	22.3617	91.8271	no	no
130	AL5	SM	Liver	SS3-AG	22.3617	91.8271	yes	yes	19	R	23	10	17	R	17	R
131	AL6	SM	Liver	SS3-AG	22.3617	91.8271	no	no
132	AL7	SM	Liver	SS3-AG	22.3617	91.8271	no	no
133	AL8	SM	Liver	SS3-AG	22.3617	91.8271	yes	yes	13	14	R	8	16	R	R	R
134	AL9	SM	Liver	SS3-AG	22.3617	91.8271	yes	yes	18	13	12	9	17	R	R	R
135	AL10	SM	Liver	SS3-AG	22.3617	91.8271	yes	yes	19	14	12	10	15	R	R	R
136	AL11	SM	Liver	SS3-AG	22.3617	91.8271	no	no
137	AL12	SM	Liver	SS3-AG	22.3617	91.8271	no	no
138	AL13	SM	Liver	SS3-AG	22.3617	91.8271	yes	yes	17	R	R	25	R	R	R	30
139	AL14	SM	Liver	SS3-AG	22.3617	91.8271	yes	yes	14	14	R	R	15	R	R	R
140	AL15	SM	Liver	SS3-AG	22.3617	91.8271	no	no
141	AL16	SM	Liver	SS3-AG	22.3617	91.8271	yes	yes	15	12	R	10	16	R	R	R
142	AL17	SM	Liver	SS3-AG	22.3617	91.8271	yes	yes	18	14	11	9	17	R	R	R
143	AL18	SM	Liver	SS3-AG	22.3617	91.8271	no	no
144	AL19	SM	Liver	SS3-AG	22.3617	91.8271	no	no
145	AL20	SM	Liver	SS3-AG	22.3617	91.8271	yes	yes	17	13	9	10	16	R	R	R
146	AL21	SM	Liver	SS3-AG	22.3617	91.8271	yes	yes	19	13	22	14	16	R	R	15
147	AL22	SM	Liver	SS3-AG	22.3617	91.8271	no	no
148	AL23	SM	Liver	SS3-AG	22.3617	91.8271	yes	yes	17	12	10	12	14	R	R	R
149	AL24	SM	Liver	SS3-AG	22.3617	91.8271	yes	yes	18	14	12	9	16	R	R	R
150	AL25	SM	Liver	SS3-AG	22.3617	91.8271	no	no
151	BM1	SM	Muscle	SS4-Bas	22.3622	91.809	no	no
152	BM2	SM	Muscle	SS4-Bas	22.3622	91.809	yes	yes	19	13	11	12	16	R	21	10
153	BM3	SM	Muscle	SS4-Bas	22.3622	91.809	no	no
154	BM4	SM	Muscle	SS4-Bas	22.3622	91.809	no	no
155	BM5	SM	Muscle	SS4-Bas	22.3622	91.809	yes	yes	16	13	31	21	17	26	16	25
156	BM6	SM	Muscle	SS4-Bas	22.3622	91.809	yes	yes	R	19	20	11	18	R	R	R
157	BM7	SM	Muscle	SS4-Bas	22.3622	91.809	yes	yes	R	14	18	13	17	R	15	10
158	BM8	SM	Muscle	SS4-Bas	22.3622	91.809	no	no
159	BM9	SM	Muscle	SS4-Bas	22.3622	91.809	no	no
160	BM10	SM	Muscle	SS4-Bas	22.3622	91.809	yes	yes	13	R	20	15	R	14	R	13
161	BM11	SM	Muscle	SS4-Bas	22.3622	91.809	no	no
162	BM12	SM	Muscle	SS4-Bas	22.3622	91.809	no	no
163	BM13	SM	Muscle	SS4-Bas	22.3622	91.809	yes	yes	20	14	24	14	18	R	22	12
164	BM14	SM	Muscle	SS4-Bas	22.3622	91.809	no	no
165	BM15	SM	Muscle	SS4-Bas	22.3622	91.809	yes	yes	18	14	27	14	16	R	R	11
166	BM16	SM	Muscle	SS4-Bas	22.3622	91.809	yes	yes	20	15	25	22	17	21	18	27
167	BM17	SM	Muscle	SS4-Bas	22.3622	91.809	yes	yes	19	14	19	12	16	R	R	8
168	BM18	SM	Muscle	SS4-Bas	22.3622	91.809	yes	yes	20	14	R	13	R	R	R	9
169	BM19	SM	Muscle	SS4-Bas	22.3622	91.809	no	no
170	BM20	SM	Muscle	SS4-Bas	22.3622	91.809	no	no
171	BM21	SM	Muscle	SS4-Bas	22.3622	91.809	no	no
172	BM22	SM	Muscle	SS4-Bas	22.3622	91.809	no	no
173	BM23	SM	Muscle	SS4-Bas	22.3622	91.809	yes	yes	16	13	R	R	16	R	R	R
174	BM24	SM	Muscle	SS4-Bas	22.3622	91.809	no	no
175	BM25	SM	Muscle	SS4-Bas	22.3622	91.809	yes	yes	18	13	20	10	17	R	R	R
176	PM1	LBM	Muscle	LBM1-Pah	22.3517	91.7946	yes	yes	17	R	23	13	15	R	R	R
177	PM2	LBM	Muscle	LBM1-Pah	22.3517	91.7946	yes	yes	17	13	11	12	16	R	17	R
178	PM3	LBM	Muscle	LBM1-Pah	22.3517	91.7946	yes	yes	17	8	12	11	14	R	R	R
179	PM4	LBM	Muscle	LBM1-Pah	22.3517	91.7946	yes	yes	17	15	R	8	16	R	R	R
180	PM5	LBM	Muscle	LBM1-Pah	22.3517	91.7946	yes	yes	16	13	30	13	16	R	R	R
181	PM6	LBM	Muscle	LBM1-Pah	22.3517	91.7946	no	no
182	PM7	LBM	Muscle	LBM1-Pah	22.3517	91.7946	yes	yes	19	12	R	16	16	R	20	12
183	PM8	LBM	Muscle	LBM1-Pah	22.3517	91.7946	yes	yes	17	13	8	8	R	R	R	R
184	PM9	LBM	Muscle	LBM1-Pah	22.3517	91.7946	no	no
185	PM10	LBM	Muscle	LBM1-Pah	22.3517	91.7946	no	no
186	PL1	LBM	Liver	LBM1-Pah	22.3517	91.7946	yes	yes	R	R	16	R	18	R	18	12
187	PL2	LBM	Liver	LBM1-Pah	22.3517	91.7946	yes	yes	14	R	21	15	R	13	R	13
188	PL3	LBM	Liver	LBM1-Pah	22.3517	91.7946	no	no
189	PL4	LBM	Liver	LBM1-Pah	22.3517	91.7946	yes	yes	19	14	11	15	17	R	R	11
190	PL5	LBM	Liver	LBM1-Pah	22.3517	91.7946	no	no
191	PL6	LBM	Liver	LBM1-Pah	22.3517	91.7946	yes	yes	19	11	13	11	17	R	R	9
192	PL7	LBM	Liver	LBM1-Pah	22.3517	91.7946	yes	yes	R	19	24	13	17	27	R	10
193	PL8	LBM	Liver	LBM1-Pah	22.3517	91.7946	no	no
194	PL9	LBM	Liver	LBM1-Pah	22.3517	91.7946	no	no
195	PL10	LBM	Liver	LBM1-Pah	22.3517	91.7946	yes	yes	18	14	23	10	17	R	17	R
196	2M1	LBM	Muscle	LBM2-2nG	22.367	91.8204	yes	yes	R	12	R	9	R	R	R	R
197	2M2	LBM	Muscle	LBM2-2nG	22.367	91.8204	yes	yes	16	13	R	16	10	R	R	12
198	2M3	LBM	Muscle	LBM2-2nG	22.367	91.8204	yes	yes	R	10	19	R	12	R	R	R
199	2M4	LBM	Muscle	LBM2-2nG	22.367	91.8204	no	no
200	2M5	LBM	Muscle	LBM2-2nG	22.367	91.8204	yes	yes	R	9	16	11	R	R	R	13
201	2M6	LBM	Muscle	LBM2-2nG	22.367	91.8204	yes	yes	14	R	18	R	15	21	R	8
202	2M7	LBM	Muscle	LBM2-2nG	22.367	91.8204	yes	yes	17	14	21	R	17	19	14	13
203	2M8	LBM	Muscle	LBM2-2nG	22.367	91.8204	yes	yes	18	R	R	R	14	R	R	12
204	2M9	LBM	Muscle	LBM2-2nG	22.367	91.8204	yes	yes	R	12	R	13	13	13	R	11
205	2M10	LBM	Muscle	LBM2-2nG	22.367	91.8204	no	no
206	2L1	LBM	Liver	LBM2-2nG	22.367	91.8204	no	no
207	2L2	LBM	Liver	LBM2-2nG	22.367	91.8204	no	no
208	2L3	LBM	Liver	LBM2-2nG	22.367	91.8204	yes	yes	15	11	20	12	16	R	R	8
209	2L4	LBM	Liver	LBM2-2nG	22.367	91.8204	no	no
210	2L5	LBM	Liver	LBM2-2nG	22.367	91.8204	yes	yes	17	12	R	10	16	R	R	8
211	2L6	LBM	Liver	LBM2-2nG	22.367	91.8204	yes	yes	R	R	R	12	14	15	18	R
212	2L7	LBM	Liver	LBM2-2nG	22.367	91.8204	yes	yes	R	14	18	R	11	R	R	13
213	2L8	LBM	Liver	LBM2-2nG	22.367	91.8204	yes	yes	R	16	23	14	R	R	18	10
214	2L9	LBM	Liver	LBM2-2nG	22.367	91.8204	no	no
215	2L10	LBM	Liver	LBM2-2nG	22.367	91.8204	no	no
216	JM1	LBM	Muscle	LBM3-Jaw	22.3576	91.8074	no	no
217	JM2	LBM	Muscle	LBM3-Jaw	22.3576	91.8074	yes	yes	17	18	21	12	15	R	R	R
218	JM3	LBM	Muscle	LBM3-Jaw	22.3576	91.8074	yes	yes	15	R	R	12	R	R	R	R
219	JM4	LBM	Muscle	LBM3-Jaw	22.3576	91.8074	no	no
220	JM5	LBM	Muscle	LBM3-Jaw	22.3576	91.8074	no	no
221	JM6	LBM	Muscle	LBM3-Jaw	22.3576	91.8074	yes	yes	17	14	R	13	14	R	R	11
222	JM7	LBM	Muscle	LBM3-Jaw	22.3576	91.8074	no	no
223	JM8	LBM	Muscle	LBM3-Jaw	22.3576	91.8074	yes	yes	12	14	9	8	17	R	R	R
224	JM9	LBM	Muscle	LBM3-Jaw	22.3576	91.8074	yes	yes	12	15	19	11	R	R	R	12
225	JM10	LBM	Muscle	LBM3-Jaw	22.3576	91.8074	yes	yes	18	13	25	20	16	18	17	24
226	JL1	LBM	Liver	LBM3-Jaw	22.3576	91.8074	yes	yes	13	10	R	13	17	R	R	10
227	JL2	LBM	Liver	LBM3-Jaw	22.3576	91.8074	no	no
228	JL3	LBM	Liver	LBM3-Jaw	22.3576	91.8074	yes	yes	R	13	R	11	11	R	R	R
229	JL4	LBM	Liver	LBM3-Jaw	22.3576	91.8074	yes	yes	R	13	R	11	R	R	R	R
230	JL5	LBM	Liver	LBM3-Jaw	22.3576	91.8074	no	no
231	JL6	LBM	Liver	LBM3-Jaw	22.3576	91.8074	no	no
232	JL7	LBM	Liver	LBM3-Jaw	22.3576	91.8074	yes	yes	17	15	16	14	17	R	R	11
233	JL8	LBM	Liver	LBM3-Jaw	22.3576	91.8074	no	no
234	JL9	LBM	Liver	LBM3-Jaw	22.3576	91.8074	yes	yes	R	14	14	8	17	R	R	R
235	JL10	LBM	Liver	LBM3-Jaw	22.3576	91.8074	yes	yes	R	12	19	10	14	R	R	8
236	CM1	LBM	Muscle	LBM4-Chk	22.3573	91.8405	no	no
237	CM2	LBM	Muscle	LBM4-Chk	22.3573	91.8405	yes	yes	20	19	27	21	16	24	R	25
238	CM3	LBM	Muscle	LBM4-Chk	22.3573	91.8405	yes	yes	13	13	14	13	17	R	18	R
239	CM4	LBM	Muscle	LBM4-Chk	22.3573	91.8405	no	no
240	CM5	LBM	Muscle	LBM4-Chk	22.3573	91.8405	yes	yes	18	R	11	9	17	R	R	R
241	CM6	LBM	Muscle	LBM4-Chk	22.3573	91.8405	no	no
242	CM7	LBM	Muscle	LBM4-Chk	22.3573	91.8405	no	no
243	CM8	LBM	Muscle	LBM4-Chk	22.3573	91.8405	yes	yes	R	15	19	13	17	R	R	10
244	CM9	LBM	Muscle	LBM4-Chk	22.3573	91.8405	no	no
245	CM10	LBM	Muscle	LBM4-Chk	22.3573	91.8405	no	no
246	CL1	LBM	Liver	LBM4-Chk	22.3573	91.8405	yes	yes	12	R	17	R	16	R	R	8
247	CL2	LBM	Liver	LBM4-Chk	22.3573	91.8405	yes	yes	R	11	21	10	R	R	16	24
248	CL3	LBM	Liver	LBM4-Chk	22.3573	91.8405	no	no
249	CL4	LBM	Liver	LBM4-Chk	22.3573	91.8405	yes	yes	R	15	24	13	17	23	R	10
250	CL5	LBM	Liver	LBM4-Chk	22.3573	91.8405	no	no
251	CL6	LBM	Liver	LBM4-Chk	22.3573	91.8405	yes	yes	R	R	15	13	14	R	R	8
252	CL7	LBM	Liver	LBM4-Chk	22.3573	91.8405	no	no
253	CL8	LBM	Liver	LBM4-Chk	22.3573	91.8405	yes	yes	13	13	10	10	17	R	R	R
254	CL9	LBM	Liver	LBM4-Chk	22.3573	91.8405	yes	yes	19	14	17	14	17	R	16	R
255	CL10	LBM	Liver	LBM4-Chk	22.3573	91.8405	no	no
256	KDM1	LBM	Muscle	LBM5-KD	22.3482	91.8263	no	no
257	KDM2	LBM	Muscle	LBM5-KD	22.3482	91.8263	no	no
258	KDM3	LBM	Muscle	LBM5-KD	22.3482	91.8263	no	no
259	KDM4	LBM	Muscle	LBM5-KD	22.3482	91.8263	no	no
260	KDM5	LBM	Muscle	LBM5-KD	22.3482	91.8263	no	no
261	KDM6	LBM	Muscle	LBM5-KD	22.3482	91.8263	no	no
262	KDM7	LBM	Muscle	LBM5-KD	22.3482	91.8263	yes	yes	18	13	R	R	R	R	R	R
263	KDM8	LBM	Muscle	LBM5-KD	22.3482	91.8263	no	no
264	KDM9	LBM	Muscle	LBM5-KD	22.3482	91.8263	no	no
265	KDM10	LBM	Muscle	LBM5-KD	22.3482	91.8263	no	no
266	KDL1	LBM	Liver	LBM5-KD	22.3482	91.8263	yes	yes	17	11	17	12	R	R	R	R
267	KDL2	LBM	Liver	LBM5-KD	22.3482	91.8263	yes	yes	16	13	R	15	R	R	R	R
268	KDL3	LBM	Liver	LBM5-KD	22.3482	91.8263	yes	yes	19	13	R	R	R	R	R	R
269	KDL4	LBM	Liver	LBM5-KD	22.3482	91.8263	yes	yes	17	13	R	R	15	R	R	R
270	KDL5	LBM	Liver	LBM5-KD	22.3482	91.8263	no	no
271	KDL6	LBM	Liver	LBM5-KD	22.3482	91.8263	yes	yes	18	15	13	R	17	R	R	R
272	KDL7	LBM	Liver	LBM5-KD	22.3482	91.8263	no	no
273	KDL8	LBM	Liver	LBM5-KD	22.3482	91.8263	yes	yes	R	15	R	13	16	R	R	R
274	KDL9	LBM	Liver	LBM5-KD	22.3482	91.8263	no	no
275	KDL10	LBM	Liver	LBM5-KD	22.3482	91.8263	yes	yes	R	15	R	13	17	R	R	R
276	FLM1	LBM	Muscle	LBM6-FL	22.3649	91.7967	no	no
277	FLM2	LBM	Muscle	LBM6-FL	22.3649	91.7967	no	no
278	FLM3	LBM	Muscle	LBM6-FL	22.3649	91.7967	yes	yes	14	13	R	R	14	R	R	R
279	FLM4	LBM	Muscle	LBM6-FL	22.3649	91.7967	yes	yes	16	9	R	R	R	R	R	R
280	FLM5	LBM	Muscle	LBM6-FL	22.3649	91.7967	no	no
281	FLM6	LBM	Muscle	LBM6-FL	22.3649	91.7967	no	no
282	FLM7	LBM	Muscle	LBM6-FL	22.3649	91.7967	no	no
283	FLM8	LBM	Muscle	LBM6-FL	22.3649	91.7967	no	no
284	FLM9	LBM	Muscle	LBM6-FL	22.3649	91.7967	yes	yes	15	R	R	R	15	R	R	R
285	FLM10	LBM	Muscle	LBM6-FL	22.3649	91.7967	yes	yes	14	R	R	8	R	R	R	R
286	FLL1	LBM	Liver	LBM6-FL	22.3649	91.7967	yes	yes	17	R	R	10	R	R	R	R
287	FLL2	LBM	Liver	LBM6-FL	22.3649	91.7967	no	no
288	FLL3	LBM	Liver	LBM6-FL	22.3649	91.7967	no	no
289	FLL4	LBM	Liver	LBM6-FL	22.3649	91.7967	yes	yes	R	13	R	10	R	R	R	R
290	FLL5	LBM	Liver	LBM6-FL	22.3649	91.7967	no	no
291	FLL6	LBM	Liver	LBM6-FL	22.3649	91.7967	no	no
292	FLL7	LBM	Liver	LBM6-FL	22.3649	91.7967	no	no
293	FLL8	LBM	Liver	LBM6-FL	22.3649	91.7967	no	no
294	FLL9	LBM	Liver	LBM6-FL	22.3649	91.7967	yes	yes	17	9	R	R	17	R	R	R
295	FLL10	LBM	Liver	LBM6-FL	22.3649	91.7967	no	no
296	RBM1	LBM	Muscle	LBM7-RB	22.3366	91.8303	yes	yes	18	13	R	R	R	R	R	R
297	RBM2	LBM	Muscle	LBM7-RB	22.3366	91.8303	no	no
298	RBM3	LBM	Muscle	LBM7-RB	22.3366	91.8303	no	no
299	RBM4	LBM	Muscle	LBM7-RB	22.3366	91.8303	yes	yes	11	12	R	R	15	R	R	R
300	RBM5	LBM	Muscle	LBM7-RB	22.3366	91.8303	no	no
301	RBM6	LBM	Muscle	LBM7-RB	22.3366	91.8303	no	no
302	RBM7	LBM	Muscle	LBM7-RB	22.3366	91.8303	yes	yes	15	13	R	R	16	R	R	R
303	RBM8	LBM	Muscle	LBM7-RB	22.3366	91.8303	yes	yes	13	15	R	R	R	R	R	R
304	RBM9	LBM	Muscle	LBM7-RB	22.3366	91.8303	no	no
305	RBM10	LBM	Muscle	LBM7-RB	22.3366	91.8303	yes	yes	17	14	R	R	16	R	R	R
306	RBL1	LBM	Liver	LBM7-RB	22.3366	91.8303	yes	yes	15	14	R	R	15	R	R	R
307	RBL2	LBM	Liver	LBM7-RB	22.3366	91.8303	yes	yes	18	12	R	R	15	R	R	R
308	RBL3	LBM	Liver	LBM7-RB	22.3366	91.8303	yes	yes	12	13	R	R	17	R	R	R
309	RBL4	LBM	Liver	LBM7-RB	22.3366	91.8303	yes	yes	14	13	R	R	14	R	R	R
310	RBL5	LBM	Liver	LBM7-RB	22.3366	91.8303	yes	yes	16	15	R	R	14	R	R	R
311	RBL6	LBM	Liver	LBM7-RB	22.3366	91.8303	yes	yes	R	11	R	R	17	R	R	R
312	RBL7	LBM	Liver	LBM7-RB	22.3366	91.8303	yes	yes	14	12	R	R	15	R	R	R
313	RBL8	LBM	Liver	LBM7-RB	22.3366	91.8303	yes	yes	15	13	R	R	R	R	R	R
314	RBL9	LBM	Liver	LBM7-RB	22.3366	91.8303	yes	yes	18	13	R	R	R	R	R	R
315	RBL10	LBM	Liver	LBM7-RB	22.3366	91.8303	yes	yes	17	15	R	R	16	R	R	R
316	CDM1	LBM	Muscle	LBM8-CDA	22.3691	91.7782	no	no
317	CDM2	LBM	Muscle	LBM8-CDA	22.3691	91.7782	yes	yes	15	14	R	10	R	R	R	R
318	CDM3	LBM	Muscle	LBM8-CDA	22.3691	91.7782	no	no
319	CDM4	LBM	Muscle	LBM8-CDA	22.3691	91.7782	yes	yes	14	14	R	R	R	R	R	R
320	CDM5	LBM	Muscle	LBM8-CDA	22.3691	91.7782	yes	yes	15	16	15	12	17	R	R	R
321	CDM6	LBM	Muscle	LBM8-CDA	22.3691	91.7782	yes	yes	18	14	R	10	R	R	R	R
322	CDM7	LBM	Muscle	LBM8-CDA	22.3691	91.7782	yes	yes	R	10	R	R	17	R	R	R
323	CDM8	LBM	Muscle	LBM8-CDA	22.3691	91.7782	yes	yes	16	17	R	14	R	R	R	R
324	CDM9	LBM	Muscle	LBM8-CDA	22.3691	91.7782	yes	yes	17	14	R	R	R	R	R	R
325	CDM10	LBM	Muscle	LBM8-CDA	22.3691	91.7782	no	no
326	CDL1	LBM	Liver	LBM8-CDA	22.3691	91.7782	no	no
327	CDL2	LBM	Liver	LBM8-CDA	22.3691	91.7782	yes	yes	18	9	R	8	R	R	R	R
328	CDL3	LBM	Liver	LBM8-CDA	22.3691	91.7782	yes	yes	19	11	R	R	R	R	R	R
329	CDL4	LBM	Liver	LBM8-CDA	22.3691	91.7782	yes	yes	13	16	R	12	14	R	R	R
330	CDL5	LBM	Liver	LBM8-CDA	22.3691	91.7782	yes	yes	14	R	R	R	R	R	R	R
331	CDL6	LBM	Liver	LBM8-CDA	22.3691	91.7782	no	no
332	CDL7	LBM	Liver	LBM8-CDA	22.3691	91.7782	no	no
333	CDL8	LBM	Liver	LBM8-CDA	22.3691	91.7782	no	no
334	CDL9	LBM	Liver	LBM8-CDA	22.3691	91.7782	no	no
335	CDL10	LBM	Liver	LBM8-CDA	22.3691	91.7782	yes	yes	R	13	R	9	15	R	R	R
336	BDM1	LBM	Muscle	LBM9-Boh	22.3694	91.8421	yes	yes	16	13	20	10	15	R	R	R
337	BDM2	LBM	Muscle	LBM9-Boh	22.3694	91.8421	yes	yes	18	R	21	10	15	R	R	R
338	BDM3	LBM	Muscle	LBM9-Boh	22.3694	91.8421	yes	yes	16	13	R	R	17	R	R	R
339	BDM4	LBM	Muscle	LBM9-Boh	22.3694	91.8421	yes	yes	12	14	R	9	10	R	R	R
340	BDM5	LBM	Muscle	LBM9-Boh	22.3694	91.8421	yes	yes	14	13	R	10	R	R	R	R
341	BDM6	LBM	Muscle	LBM9-Boh	22.3694	91.8421	no	no
342	BDM7	LBM	Muscle	LBM9-Boh	22.3694	91.8421	no	no
343	BDM8	LBM	Muscle	LBM9-Boh	22.3694	91.8421	yes	yes	R	10	16	9	R	R	R	R
344	BDM9	LBM	Muscle	LBM9-Boh	22.3694	91.8421	no	no
345	BDM10	LBM	Muscle	LBM9-Boh	22.3694	91.8421	no	no
346	BDL1	LBM	Liver	LBM9-Boh	22.3694	91.8421	yes	yes	18	9	9	15	14	R	13	R
347	BDL2	LBM	Liver	LBM9-Boh	22.3694	91.8421	yes	yes	R	10	R	12	14	R	17	R
348	BDL3	LBM	Liver	LBM9-Boh	22.3694	91.8421	yes	yes	12	10	R	R	15	R	R	R
349	BDL4	LBM	Liver	LBM9-Boh	22.3694	91.8421	yes	yes	16	12	R	R	13	R	R	R
350	BDL5	LBM	Liver	LBM9-Boh	22.3694	91.8421	yes	yes	14	9	R	R	15	R	R	R
351	BDL6	LBM	Liver	LBM9-Boh	22.3694	91.8421	yes	yes	14	13	14	9	R	R	R	R
352	BDL7	LBM	Liver	LBM9-Boh	22.3694	91.8421	no	no
353	BDL8	LBM	Liver	LBM9-Boh	22.3694	91.8421	yes	yes	17	12	17	10	12	R	R	R
354	BDL9	LBM	Liver	LBM9-Boh	22.3694	91.8421	yes	yes	15	13	17	R	16	R	15	R
355	BDL10	LBM	Liver	LBM9-Boh	22.3694	91.8421	yes	yes	14	13	15	8	15	R	16	R
356	MBM1	SM	Muscle	SS5-MB	22.3663	91.8247	yes	yes	15	12	12	10	R	R	R	R
357	MBM2	SM	Muscle	SS5-MB	22.3663	91.8247	yes	yes	R	12	R	R	R	R	R	R
358	MBM3	SM	Muscle	SS5-MB	22.3663	91.8247	yes	yes	14	R	R	10	R	R	R	R
359	MBM4	SM	Muscle	SS5-MB	22.3663	91.8247	yes	yes	13	14	21	11	16	R	R	R
360	MBM5	SM	Muscle	SS5-MB	22.3663	91.8247	yes	yes	18	12	R	8	R	R	R	R
361	MBM6	SM	Muscle	SS5-MB	22.3663	91.8247	yes	yes	R	13	R	13	12	R	R	R
362	MBM7	SM	Muscle	SS5-MB	22.3663	91.8247	yes	yes	R	14	21	12	R	R	R	8
363	MBM8	SM	Muscle	SS5-MB	22.3663	91.8247	yes	yes	13	13	13	14	10	R	R	10
364	MBM9	SM	Muscle	SS5-MB	22.3663	91.8247	yes	yes	16	13	18	13	17	R	R	R
365	MBM10	SM	Muscle	SS5-MB	22.3663	91.8247	yes	yes	14	15	R	11	R	R	R	R
366	MBM11	SM	Muscle	SS5-MB	22.3663	91.8247	yes	yes	16	9	9	10	13	R	R	R
367	MBM12	SM	Muscle	SS5-MB	22.3663	91.8247	yes	yes	R	R	R	R	12	R	R	R
368	MBM13	SM	Muscle	SS5-MB	22.3663	91.8247	yes	yes	17	12	R	R	R	R	R	R
369	MBM14	SM	Muscle	SS5-MB	22.3663	91.8247	yes	yes	R	11	R	12	14	R	R	R
370	MBM15	SM	Muscle	SS5-MB	22.3663	91.8247	no	no
371	MBM16	SM	Muscle	SS5-MB	22.3663	91.8247	yes	yes	15	9	15	R	11	R	R	R
372	MBM17	SM	Muscle	SS5-MB	22.3663	91.8247	yes	yes	14	10	R	R	R	R	R	R
373	MBM18	SM	Muscle	SS5-MB	22.3663	91.8247	yes	yes	15	12	10	R	R	R	R	R
374	MBM19	SM	Muscle	SS5-MB	22.3663	91.8247	yes	yes	18	10	17	13	R	R	R	R
375	MBM20	SM	Muscle	SS5-MB	22.3663	91.8247	yes	yes	14	10	21	9	15	R	R	R
376	MBM21	SM	Muscle	SS5-MB	22.3663	91.8247	no	no
377	MBM22	SM	Muscle	SS5-MB	22.3663	91.8247	yes	yes	18	10	21	12	14	R	14	R
378	MBM23	SM	Muscle	SS5-MB	22.3663	91.8247	no	no
379	MBM24	SM	Muscle	SS5-MB	22.3663	91.8247	yes	yes	15	10	R	15	15	R	R	R
380	MBM25	SM	Muscle	SS5-MB	22.3663	91.8247	yes	yes	15	11	R	9	13	R	22	R
381	MBL1	SM	Liver	SS5-MB	22.3663	91.8247	no	no
382	MBL2	SM	Liver	SS5-MB	22.3663	91.8247	no	no
383	MBL3	SM	Liver	SS5-MB	22.3663	91.8247	yes	yes	R	10	21	R	14	R	R	R
384	MBL4	SM	Liver	SS5-MB	22.3663	91.8247	yes	yes	17	12	R	10	16	R	R	R
385	MBL5	SM	Liver	SS5-MB	22.3663	91.8247	yes	yes	15	10	20	11	R	R	R	R
386	MBL6	SM	Liver	SS5-MB	22.3663	91.8247	no	no
387	MBL7	SM	Liver	SS5-MB	22.3663	91.8247	no	no
388	MBL8	SM	Liver	SS5-MB	22.3663	91.8247	no	no
389	MBL9	SM	Liver	SS5-MB	22.3663	91.8247	yes	yes	R	13	16	R	15	R	R	R
390	MBL10	SM	Liver	SS5-MB	22.3663	91.8247	no	no
391	MBL11	SM	Liver	SS5-MB	22.3663	91.8247	yes	yes	15	14	17	R	16	R	13	R
392	MBL12	SM	Liver	SS5-MB	22.3663	91.8247	yes	yes	14	16	17	R	16	10	15	R
393	MBL13	SM	Liver	SS5-MB	22.3663	91.8247	yes	yes	15	15	17	R	15	16	17	R
394	MBL14	SM	Liver	SS5-MB	22.3663	91.8247	no	no
395	MBL15	SM	Liver	SS5-MB	22.3663	91.8247	no	no
396	MBL16	SM	Liver	SS5-MB	22.3663	91.8247	yes	yes	15	10	12	13	R	R	R	R
397	MBL17	SM	Liver	SS5-MB	22.3663	91.8247	yes	yes	18	14	21	15	15	19	R	R
398	MBL18	SM	Liver	SS5-MB	22.3663	91.8247	yes	yes	17	13	11	R	15	R	R	R
399	MBL19	SM	Liver	SS5-MB	22.3663	91.8247	no	no
400	MBL20	SM	Liver	SS5-MB	22.3663	91.8247	no	no
401	MBL21	SM	Liver	SS5-MB	22.3663	91.8247	yes	yes	15	15	12	R	R	R	R	R
402	MBL22	SM	Liver	SS5-MB	22.3663	91.8247	no	no
403	MBL23	SM	Liver	SS5-MB	22.3663	91.8247	yes	yes	16	13	21	15	15	R	R	11
404	MBL24	SM	Liver	SS5-MB	22.3663	91.8247	yes	yes	17	15	12	10	R	R	R	R
405	MBL25	SM	Liver	SS5-MB	22.3663	91.8247	yes	yes	14	13	R	R	15	R	R	R
