# Supplementary material for: Molecular Detection of Tetracycline-Resistant Genes in Multi-Drug-Resistant Escherichia coli Isolated from Broiler Meat in Bangladesh
Source: Antibiotics (Basel). 2023 Feb 20;12(2):418. doi: 10.3390/antibiotics12020418 (PMC9952414; doi:10.3390/antibiotics12020418)
Supplement: Supplementary file 1 [file antibiotics-12-00418-s001.zip › Table S2.xlsx]

## Sheet: Tet Resistace
SL. No.	Sample_Id	Source_re	Sample type	Source	Latitude	Longitude	tet-A	tet-B	tet-C	tet-D
1	KM1	SM	Muscle	SS1-KM	22.3616	91.812	Positive	Negative	Negative	Negative
2	KM2	SM	Muscle	SS1-KM	22.3616	91.812	Positive	Negative	Negative	Negative
3	KM3	SM	Muscle	SS1-KM	22.3616	91.812	Positive	Negative	Negative	Negative
4	KM5	SM	Muscle	SS1-KM	22.3616	91.812	Negative	Positive	Negative	Negative
5	KM7	SM	Muscle	SS1-KM	22.3616	91.812	Negative	Negative	Negative	Negative
6	KM8	SM	Muscle	SS1-KM	22.3616	91.812	Negative	Positive	Negative	Negative
7	KM11	SM	Muscle	SS1-KM	22.3616	91.812	Positive	Negative	Negative	Negative
8	KM16	SM	Muscle	SS1-KM	22.3616	91.812	Positive	Negative	Negative	Negative
9	KM17	SM	Muscle	SS1-KM	22.3616	91.812	Positive	Negative	Negative	Positive
10	KM19	SM	Muscle	SS1-KM	22.3616	91.812	Positive	Positive	Negative	Negative
11	KM21	SM	Muscle	SS1-KM	22.3616	91.812	Positive	Negative	Negative	Negative
12	KM23	SM	Muscle	SS1-KM	22.3616	91.812	Positive	Negative	Negative	Negative
13	KM24	SM	Muscle	SS1-KM	22.3616	91.812	Positive	Negative	Negative	Negative
14	KM25	SM	Muscle	SS1-KM	22.3616	91.812	Positive	Negative	Negative	Negative
15	KL1	SM	Liver	SS1-KM	22.3616	91.812	Positive	Negative	Negative	Negative
16	KL2	SM	Liver	SS1-KM	22.3616	91.812	Positive	Negative	Negative	Negative
17	KL5	SM	Liver	SS1-KM	22.3616	91.812	Positive	Negative	Negative	Negative
18	KL6	SM	Liver	SS1-KM	22.3616	91.812	Positive	Negative	Negative	Negative
19	KL8	SM	Liver	SS1-KM	22.3616	91.812	Positive	Negative	Negative	Negative
20	KL9	SM	Liver	SS1-KM	22.3616	91.812	Positive	Negative	Negative	Negative
21	KL10	SM	Liver	SS1-KM	22.3616	91.812	Positive	Negative	Negative	Negative
22	KL12	SM	Liver	SS1-KM	22.3616	91.812	Positive	Negative	Negative	Negative
23	KL14	SM	Liver	SS1-KM	22.3616	91.812	Positive	Negative	Negative	Negative
24	KL17	SM	Liver	SS1-KM	22.3616	91.812	Positive	Negative	Negative	Negative
25	KL22	SM	Liver	SS1-KM	22.3616	91.812	Positive	Negative	Negative	Negative
26	KL24	SM	Liver	SS1-KM	22.3616	91.812	Positive	Positive	Negative	Negative
27	KL25	SM	Liver	SS1-KM	22.3616	91.812	Positive	Negative	Negative	Negative
28	SM2	SM	Muscle	SS2-SB	22.3493	91.8252	Positive	Negative	Negative	Negative
29	SM3	SM	Muscle	SS2-SB	22.3493	91.8252	Positive	Negative	Negative	Negative
30	SM4	SM	Muscle	SS2-SB	22.3493	91.8252	Positive	Negative	Negative	Negative
31	SM8	SM	Muscle	SS2-SB	22.3493	91.8252	Positive	Negative	Negative	Negative
32	SM15	SM	Muscle	SS2-SB	22.3493	91.8252	Positive	Negative	Negative	Negative
33	SM16	SM	Muscle	SS2-SB	22.3493	91.8252	Positive	Negative	Negative	Negative
34	SM22	SM	Muscle	SS2-SB	22.3493	91.8252	Negative	Negative	Negative	Negative
35	SM24	SM	Muscle	SS2-SB	22.3493	91.8252	Positive	Negative	Negative	Negative
36	SM25	SM	Muscle	SS2-SB	22.3493	91.8252	Positive	Negative	Negative	Negative
37	SL2	SM	Liver	SS2-SB	22.3493	91.8252	Positive	Negative	Negative	Negative
38	SL7	SM	Liver	SS2-SB	22.3493	91.8252	Negative	Negative	Negative	Negative
39	SL13	SM	Liver	SS2-SB	22.3493	91.8252	Positive	Negative	Negative	Negative
40	SL14	SM	Liver	SS2-SB	22.3493	91.8252	Positive	Negative	Negative	Negative
41	SL17	SM	Liver	SS2-SB	22.3493	91.8252	Positive	Negative	Negative	Negative
42	SL21	SM	Liver	SS2-SB	22.3493	91.8252	Positive	Negative	Negative	Negative
43	SL22	SM	Liver	SS2-SB	22.3493	91.8252	Positive	Negative	Negative	Negative
44	SL23	SM	Liver	SS2-SB	22.3493	91.8252	Positive	Negative	Negative	Negative
45	SL24	SM	Liver	SS2-SB	22.3493	91.8252	Positive	Negative	Negative	Negative
46	AM10	SM	Muscle	SS3-AG	22.3617	91.8271	Positive	Negative	Positive	Negative
47	AM11	SM	Muscle	SS3-AG	22.3617	91.8271	Positive	Negative	Negative	Negative
48	AM12	SM	Muscle	SS3-AG	22.3617	91.8271	Positive	Negative	Negative	Negative
49	AM18	SM	Muscle	SS3-AG	22.3617	91.8271	Positive	Negative	Negative	Negative
50	AM23	SM	Muscle	SS3-AG	22.3617	91.8271	Negative	Negative	Negative	Negative
51	AL2	SM	Liver	SS3-AG	22.3617	91.8271	Positive	Negative	Negative	Negative
52	AL3	SM	Liver	SS3-AG	22.3617	91.8271	Positive	Positive	Negative	Negative
53	AL5	SM	Liver	SS3-AG	22.3617	91.8271	Positive	Negative	Negative	Negative
54	AL8	SM	Liver	SS3-AG	22.3617	91.8271	Negative	Positive	Negative	Negative
55	AL9	SM	Liver	SS3-AG	22.3617	91.8271	Positive	Negative	Negative	Negative
56	AL10	SM	Liver	SS3-AG	22.3617	91.8271	Positive	Negative	Negative	Negative
57	AL14	SM	Liver	SS3-AG	22.3617	91.8271	Negative	Positive	Negative	Negative
58	AL16	SM	Liver	SS3-AG	22.3617	91.8271	Positive	Negative	Negative	Negative
59	AL17	SM	Liver	SS3-AG	22.3617	91.8271	Positive	Negative	Negative	Negative
60	AL20	SM	Liver	SS3-AG	22.3617	91.8271	Positive	Negative	Negative	Negative
61	AL23	SM	Liver	SS3-AG	22.3617	91.8271	Positive	Negative	Negative	Negative
62	AL24	SM	Liver	SS3-AG	22.3617	91.8271	Positive	Negative	Negative	Negative
63	BM2	SM	Muscle	SS4-Bas	22.3622	91.809	Positive	Negative	Negative	Negative
64	BM6	SM	Muscle	SS4-Bas	22.3622	91.809	Positive	Negative	Negative	Negative
65	BM7	SM	Muscle	SS4-Bas	22.3622	91.809	Positive	Negative	Negative	Negative
66	BM15	SM	Muscle	SS4-Bas	22.3622	91.809	Positive	Negative	Negative	Negative
67	BM17	SM	Muscle	SS4-Bas	22.3622	91.809	Positive	Negative	Negative	Negative
68	BM18	SM	Muscle	SS4-Bas	22.3622	91.809	Positive	Negative	Negative	Negative
69	BM23	SM	Muscle	SS4-Bas	22.3622	91.809	Positive	Negative	Negative	Negative
70	BM25	SM	Muscle	SS4-Bas	22.3622	91.809	Negative	Negative	Negative	Negative
71	PM1	LBM	Muscle	LBM1-Pah	22.3517	91.7946	Positive	Negative	Negative	Negative
72	PM2	LBM	Muscle	LBM1-Pah	22.3517	91.7946	Positive	Negative	Negative	Negative
73	PM3	LBM	Muscle	LBM1-Pah	22.3517	91.7946	Positive	Negative	Negative	Negative
74	PM4	LBM	Muscle	LBM1-Pah	22.3517	91.7946	Positive	Negative	Negative	Negative
75	PM5	LBM	Muscle	LBM1-Pah	22.3517	91.7946	Positive	Negative	Negative	Negative
76	PM8	LBM	Muscle	LBM1-Pah	22.3517	91.7946	Positive	Negative	Negative	Negative
77	PL4	LBM	Liver	LBM1-Pah	22.3517	91.7946	Positive	Negative	Negative	Negative
78	PL6	LBM	Liver	LBM1-Pah	22.3517	91.7946	Positive	Negative	Negative	Negative
79	PL7	LBM	Liver	LBM1-Pah	22.3517	91.7946	Negative	Negative	Negative	Negative
80	PL10	LBM	Liver	LBM1-Pah	22.3517	91.7946	Positive	Negative	Negative	Negative
81	2M1	LBM	Muscle	LBM2-2nG	22.367	91.8204	Positive	Negative	Negative	Negative
82	2M3	LBM	Muscle	LBM2-2nG	22.367	91.8204	Positive	Negative	Negative	Negative
83	2M6	LBM	Muscle	LBM2-2nG	22.367	91.8204	Positive	Negative	Negative	Negative
84	2M9	LBM	Muscle	LBM2-2nG	22.367	91.8204	Positive	Negative	Negative	Negative
85	2L3	LBM	Liver	LBM2-2nG	22.367	91.8204	Positive	Negative	Negative	Negative
86	2L5	LBM	Liver	LBM2-2nG	22.367	91.8204	Positive	Negative	Negative	Negative
87	2L6	LBM	Liver	LBM2-2nG	22.367	91.8204	Positive	Negative	Negative	Negative
88	2L8	LBM	Liver	LBM2-2nG	22.367	91.8204	Positive	Negative	Negative	Negative
89	JM2	LBM	Muscle	LBM3-Jaw	22.3576	91.8074	Positive	Negative	Negative	Negative
90	JM3	LBM	Muscle	LBM3-Jaw	22.3576	91.8074	Positive	Negative	Negative	Negative
91	JM6	LBM	Muscle	LBM3-Jaw	22.3576	91.8074	Positive	Negative	Negative	Negative
92	JM8	LBM	Muscle	LBM3-Jaw	22.3576	91.8074	Positive	Negative	Negative	Negative
93	JL1	LBM	Liver	LBM3-Jaw	22.3576	91.8074	Positive	Negative	Negative	Negative
94	JL3	LBM	Liver	LBM3-Jaw	22.3576	91.8074	Positive	Negative	Negative	Negative
95	JL4	LBM	Liver	LBM3-Jaw	22.3576	91.8074	Positive	Negative	Negative	Negative
96	JL7	LBM	Liver	LBM3-Jaw	22.3576	91.8074	Positive	Negative	Negative	Negative
97	JL9	LBM	Liver	LBM3-Jaw	22.3576	91.8074	Positive	Positive	Negative	Negative
98	JL10	LBM	Liver	LBM3-Jaw	22.3576	91.8074	Positive	Negative	Negative	Negative
99	CM3	LBM	Muscle	LBM4-Chk	22.3573	91.8405	Positive	Negative	Negative	Negative
100	CM5	LBM	Muscle	LBM4-Chk	22.3573	91.8405	Positive	Negative	Negative	Negative
101	CM8	LBM	Muscle	LBM4-Chk	22.3573	91.8405	Positive	Negative	Negative	Negative
102	CL1	LBM	Liver	LBM4-Chk	22.3573	91.8405	Positive	Negative	Negative	Negative
103	CL4	LBM	Liver	LBM4-Chk	22.3573	91.8405	Positive	Negative	Negative	Negative
104	CL6	LBM	Liver	LBM4-Chk	22.3573	91.8405	Positive	Negative	Negative	Negative
105	CL8	LBM	Liver	LBM4-Chk	22.3573	91.8405	Positive	Negative	Negative	Negative
106	CL9	LBM	Liver	LBM4-Chk	22.3573	91.8405	Positive	Negative	Negative	Negative
107	KDM7	LBM	Muscle	LBM5-KD	22.3482	91.8263	Positive	Negative	Negative	Negative
108	KDL1	LBM	Liver	LBM5-KD	22.3482	91.8263	Positive	Negative	Negative	Negative
109	KDL2	LBM	Liver	LBM5-KD	22.3482	91.8263	Positive	Negative	Negative	Negative
110	KDL3	LBM	Liver	LBM5-KD	22.3482	91.8263	Negative	Negative	Negative	Negative
111	KDL4	LBM	Liver	LBM5-KD	22.3482	91.8263	Positive	Negative	Negative	Negative
112	KDL6	LBM	Liver	LBM5-KD	22.3482	91.8263	Positive	Negative	Negative	Negative
113	KDL8	LBM	Liver	LBM5-KD	22.3482	91.8263	Negative	Negative	Negative	Negative
114	KDL10	LBM	Liver	LBM5-KD	22.3482	91.8263	Negative	Negative	Negative	Negative
115	FLM3	LBM	Muscle	LBM6-FL	22.3649	91.7967	Positive	Negative	Negative	Negative
116	FLM4	LBM	Muscle	LBM6-FL	22.3649	91.7967	Positive	Negative	Negative	Negative
117	FLM9	LBM	Muscle	LBM6-FL	22.3649	91.7967	Positive	Negative	Negative	Negative
118	FLM10	LBM	Muscle	LBM6-FL	22.3649	91.7967	Positive	Negative	Negative	Negative
119	FLL1	LBM	Liver	LBM6-FL	22.3649	91.7967	Negative	Negative	Negative	Negative
120	FLL4	LBM	Liver	LBM6-FL	22.3649	91.7967	Negative	Negative	Negative	Negative
121	FLL9	LBM	Liver	LBM6-FL	22.3649	91.7967	Positive	Negative	Negative	Negative
122	RBM1	LBM	Muscle	LBM7-RB	22.3366	91.8303	Negative	Negative	Negative	Negative
123	RBM4	LBM	Muscle	LBM7-RB	22.3366	91.8303	Negative	Negative	Negative	Negative
124	RBM7	LBM	Muscle	LBM7-RB	22.3366	91.8303	Negative	Negative	Negative	Negative
125	RBM8	LBM	Muscle	LBM7-RB	22.3366	91.8303	Positive	Negative	Negative	Negative
126	RBM10	LBM	Muscle	LBM7-RB	22.3366	91.8303	Negative	Negative	Negative	Negative
127	RBL1	LBM	Liver	LBM7-RB	22.3366	91.8303	Negative	Negative	Negative	Negative
128	RBL2	LBM	Liver	LBM7-RB	22.3366	91.8303	Positive	Negative	Negative	Negative
129	RBL3	LBM	Liver	LBM7-RB	22.3366	91.8303	Positive	Negative	Negative	Negative
130	RBL4	LBM	Liver	LBM7-RB	22.3366	91.8303	Positive	Negative	Negative	Negative
131	RBL5	LBM	Liver	LBM7-RB	22.3366	91.8303	Positive	Negative	Negative	Negative
132	RBL6	LBM	Liver	LBM7-RB	22.3366	91.8303	Positive	Negative	Negative	Negative
133	RBL7	LBM	Liver	LBM7-RB	22.3366	91.8303	Positive	Negative	Negative	Negative
134	RBL8	LBM	Liver	LBM7-RB	22.3366	91.8303	Positive	Negative	Negative	Negative
135	RBL9	LBM	Liver	LBM7-RB	22.3366	91.8303	Positive	Negative	Negative	Negative
136	RBL10	LBM	Liver	LBM7-RB	22.3366	91.8303	Positive	Positive	Negative	Negative
137	CDM2	LBM	Muscle	LBM8-CDA	22.3691	91.7782	Positive	Negative	Negative	Negative
138	CDM4	LBM	Muscle	LBM8-CDA	22.3691	91.7782	Positive	Negative	Negative	Negative
139	CDM5	LBM	Muscle	LBM8-CDA	22.3691	91.7782	Positive	Negative	Negative	Negative
140	CDM6	LBM	Muscle	LBM8-CDA	22.3691	91.7782	Positive	Negative	Negative	Negative
141	CDM7	LBM	Muscle	LBM8-CDA	22.3691	91.7782	Positive	Negative	Negative	Negative
142	CDM8	LBM	Muscle	LBM8-CDA	22.3691	91.7782	Positive	Negative	Negative	Negative
143	CDM9	LBM	Muscle	LBM8-CDA	22.3691	91.7782	Positive	Negative	Negative	Negative
144	CDL2	LBM	Liver	LBM8-CDA	22.3691	91.7782	Negative	Negative	Negative	Negative
145	CDL3	LBM	Liver	LBM8-CDA	22.3691	91.7782	Positive	Negative	Negative	Negative
146	CDL4	LBM	Liver	LBM8-CDA	22.3691	91.7782	Positive	Negative	Negative	Negative
147	CDL5	LBM	Liver	LBM8-CDA	22.3691	91.7782	Positive	Negative	Negative	Negative
148	CDL10	LBM	Liver	LBM8-CDA	22.3691	91.7782	Positive	Negative	Negative	Negative
149	BDM1	LBM	Muscle	LBM9-Boh	22.3694	91.8421	Positive	Negative	Negative	Negative
150	BDM2	LBM	Muscle	LBM9-Boh	22.3694	91.8421	Positive	Negative	Negative	Negative
151	BDM3	LBM	Muscle	LBM9-Boh	22.3694	91.8421	Positive	Negative	Negative	Negative
152	BDM4	LBM	Muscle	LBM9-Boh	22.3694	91.8421	Positive	Negative	Negative	Negative
153	BDM5	LBM	Muscle	LBM9-Boh	22.3694	91.8421	Negative	Negative	Negative	Negative
154	BDM8	LBM	Muscle	LBM9-Boh	22.3694	91.8421	Positive	Negative	Negative	Negative
155	BDL1	LBM	Liver	LBM9-Boh	22.3694	91.8421	Negative	Negative	Negative	Negative
156	BDL2	LBM	Liver	LBM9-Boh	22.3694	91.8421	Positive	Negative	Negative	Negative
157	BDL3	LBM	Liver	LBM9-Boh	22.3694	91.8421	Positive	Negative	Negative	Negative
158	BDL4	LBM	Liver	LBM9-Boh	22.3694	91.8421	Negative	Negative	Negative	Negative
159	BDL5	LBM	Liver	LBM9-Boh	22.3694	91.8421	Negative	Negative	Negative	Negative
160	BDL6	LBM	Liver	LBM9-Boh	22.3694	91.8421	Positive	Negative	Negative	Negative
161	BDL8	LBM	Liver	LBM9-Boh	22.3694	91.8421	Positive	Negative	Negative	Positive
162	BDL9	LBM	Liver	LBM9-Boh	22.3694	91.8421	Positive	Negative	Negative	Positive
163	BDL10	LBM	Liver	LBM9-Boh	22.3694	91.8421	Negative	Negative	Negative	Positive
164	MBM1	SM	Muscle	SS5-MB	22.3663	91.8247	Positive	Negative	Negative	Negative
165	MBM2	SM	Muscle	SS5-MB	22.3663	91.8247	Positive	Negative	Negative	Negative
166	MBM3	SM	Muscle	SS5-MB	22.3663	91.8247	Positive	Negative	Negative	Negative
167	MBM4	SM	Muscle	SS5-MB	22.3663	91.8247	Positive	Negative	Negative	Negative
168	MBM5	SM	Muscle	SS5-MB	22.3663	91.8247	Positive	Positive	Negative	Negative
169	MBM6	SM	Muscle	SS5-MB	22.3663	91.8247	Positive	Negative	Negative	Negative
170	MBM7	SM	Muscle	SS5-MB	22.3663	91.8247	Negative	Negative	Negative	Negative
171	MBM8	SM	Muscle	SS5-MB	22.3663	91.8247	Negative	Negative	Negative	Negative
172	MBM9	SM	Muscle	SS5-MB	22.3663	91.8247	Negative	Negative	Negative	Negative
173	MBM10	SM	Muscle	SS5-MB	22.3663	91.8247	Positive	Negative	Negative	Negative
174	MBM11	SM	Muscle	SS5-MB	22.3663	91.8247	Positive	Negative	Negative	Negative
175	MBM12	SM	Muscle	SS5-MB	22.3663	91.8247	Positive	Negative	Negative	Negative
176	MBM13	SM	Muscle	SS5-MB	22.3663	91.8247	Positive	Negative	Negative	Negative
177	MBM14	SM	Muscle	SS5-MB	22.3663	91.8247	Positive	Negative	Negative	Negative
178	MBM16	SM	Muscle	SS5-MB	22.3663	91.8247	Positive	Negative	Negative	Negative
179	MBM17	SM	Muscle	SS5-MB	22.3663	91.8247	Positive	Negative	Negative	Negative
180	MBM18	SM	Muscle	SS5-MB	22.3663	91.8247	Positive	Negative	Negative	Negative
181	MBM19	SM	Muscle	SS5-MB	22.3663	91.8247	Positive	Negative	Negative	Negative
182	MBM20	SM	Muscle	SS5-MB	22.3663	91.8247	Positive	Negative	Negative	Negative
183	MBM22	SM	Muscle	SS5-MB	22.3663	91.8247	Positive	Negative	Negative	Negative
184	MBM24	SM	Muscle	SS5-MB	22.3663	91.8247	Positive	Negative	Negative	Negative
185	MBM25	SM	Muscle	SS5-MB	22.3663	91.8247	Positive	Negative	Negative	Negative
186	MBL3	SM	Liver	SS5-MB	22.3663	91.8247	Positive	Negative	Negative	Negative
187	MBL4	SM	Liver	SS5-MB	22.3663	91.8247	Positive	Negative	Negative	Negative
188	MBL5	SM	Liver	SS5-MB	22.3663	91.8247	Negative	Negative	Negative	Negative
189	MBL9	SM	Liver	SS5-MB	22.3663	91.8247	Positive	Negative	Negative	Negative
190	MBL11	SM	Liver	SS5-MB	22.3663	91.8247	Positive	Negative	Negative	Positive
191	MBL12	SM	Liver	SS5-MB	22.3663	91.8247	Positive	Negative	Negative	Positive
192	MBL13	SM	Liver	SS5-MB	22.3663	91.8247	Positive	Negative	Negative	Negative
193	MBL16	SM	Liver	SS5-MB	22.3663	91.8247	Negative	Negative	Negative	Negative
194	MBL17	SM	Liver	SS5-MB	22.3663	91.8247	Positive	Negative	Negative	Negative
195	MBL18	SM	Liver	SS5-MB	22.3663	91.8247	Positive	Negative	Negative	Negative
196	MBL21	SM	Liver	SS5-MB	22.3663	91.8247	Positive	Negative	Negative	Negative
197	MBL23	SM	Liver	SS5-MB	22.3663	91.8247	Positive	Negative	Negative	Negative
198	MBL24	SM	Liver	SS5-MB	22.3663	91.8247	Positive	Negative	Negative	Negative
199	MBL25	SM	Liver	SS5-MB	22.3663	91.8247	Positive	Negative	Negative	Negative
